# Supplementary material for: Identifying Lymph Nodes and Their Statuses from Pretreatment Computer Tomography Images of Patients with Head and Neck Cancer Using a Clinical-Data-Driven Deep Learning Algorithm
Source: Cancers (Basel). 2023 Dec 18;15(24):5890. doi: 10.3390/cancers15245890 (PMC10741600; doi:10.3390/cancers15245890)
Supplement: Supplementary file 1 [file cancers-15-05890-s001.zip › Supplement Table 1.xlsx]

## Sheet: 工作表1
Patient cohort	Patients (%)	Lymph nodes (%)
Original sites
Oral cavity	115 (42.0)	1172 (46.4)
Oropharynx	28 (10.2)	221 (8.7)
Hypopharynx	29 (10.6)	238 (9.4)
Larynx	102 (37.2)	896 (35.4)
Clinical T stage*
1	18 (6.6)	190 (7.5)
2	48 (17.5)	459 (18.1)
3	50 (18.2)	455 (18.0)
4	125 (45.6)	1208 (47.8)
Unknown	33 (12.0)	215 (8.5)
Clinical N stage*
0	23 (8.4)	189 (7.5)
1	47 (17.2)	514 (20.3)
2	146 (53.3)	1381 (54.6)
3	25 (9.1)	228 (9.0)
Unknown	33 (12.0)	215 (8.5)
Lymph node pathology
Negative lymph node		2028 (80.2)
Positive lymph node, ENE**(-)		335 (13.2)
Positive lymph node, ENE**(+)		164 (6.5)
